# Supplementary material for: Biosynthetic Pathways of Tryptophan Metabolites in Saccharomyces cerevisiae Strain: Insights and Implications
Source: Int J Mol Sci. 2024 Apr 26;25(9):4747. doi: 10.3390/ijms25094747 (PMC11083699; doi:10.3390/ijms25094747)
Supplement: Supplementary file 1 [file ijms-25-04747-s001.zip]

Archive with 1 entries (1 files):
- ijms-2918705-supplementary.pdf
